# Supplementary material for: Overview of systematic reviews on Chinese patented oral medicines for promoting blood circulation and removing blood stasis combined with western medicine in the treatment of coronary heart disease angina pectoris
Source: Front Cardiovasc Med. 2025 Jun 20;12:1553735. doi: 10.3389/fcvm.2025.1553735 (PMC12226556; doi:10.3389/fcvm.2025.1553735)
Supplement: Supplementary file 7 [file Table1.xlsx]

## Sheet: Sheet1
Study	item 1	item 2	item 3	item 4	item 5	item 6	item 7	item 8	item 9	item 10	item 11	item 12	item 13	item 14	item 15	item 16	Ranking of quality
Zhu XL 2018	Y	N	N	PY	Y	Y	Y	PY	Y	Y	Y	N	N	Y	N	N	Very Low
Zhou J 2018	Y	N	N	Y	Y	Y	Y	PY	Y	N	Y	N	N	N	N	N	Very Low
Zhang XD 2018	Y	N	N	PY	Y	Y	PY	PY	Y	N	Y	N	N	Y	N	N	Very Low
Zhang HY 2022	Y	N	N	PY	Y	Y	Y	PY	Y	Y	Y	N	N	N	N	Y	Very Low
Yang T 2022	Y	N	N	PY	Y	Y	Y	PY	Y	Y	Y	N	Y	N	N	N	Very Low
Wang Y 2012	Y	N	N	PY	Y	Y	PY	PY	Y	N	Y	N	N	Y	N	N	Very Low
Wang KY 2021	Y	N	N	PY	Y	Y	Y	PY	Y	Y	Y	N	N	N	N	N	Very Low
Wang HJ 2020	N	N	N	PY	Y	Y	Y	PY	Y	Y	Y	N	N	N	N	N	Very Low
Tang W 2016	Y	N	N	PY	Y	Y	Y	PY	Y	Y	Y	N	N	N	N	Y	Very Low
Sun H 2024	Y	N	N	PY	Y	Y	Y	PY	Y	Y	Y	N	Y	Y	N	Y	Very Low
Ren ZX 2018	Y	N	N	PY	N	N	Y	PY	Y	N	Y	N	N	N	N	N	Very Low
Liu ZC 2020	Y	N	N	PY	Y	Y	Y	PY	Y	Y	Y	N	Y	N	N	N	Very Low
Liu J 2021	Y	N	N	Y	Y	Y	Y	N	Y	Y	Y	N	Y	N	N	N	Very Low
Li XY 2023	Y	N	N	PY	Y	Y	Y	PY	Y	Y	Y	N	Y	N	N	N	Very Low
Li L 2022	N	N	N	PY	N	Y	Y	PY	Y	Y	Y	N	N	N	N	N	Very Low
Li CX 2019	Y	N	N	PY	Y	Y	Y	PY	Y	Y	Y	N	N	N	N	N	Very Low
Han Y 2022	Y	N	N	PY	Y	Y	Y	PY	Y	Y	Y	N	N	N	N	Y	Very Low
Feng J 2021	N	N	N	PY	Y	Y	Y	PY	Y	Y	Y	N	N	N	N	N	Very Low
Du HQ 2020	Y	N	N	PY	Y	Y	PY	PY	Y	Y	Y	N	N	N	N	N	Very Low
Cao WZ 2015	Y	N	N	PY	Y	Y	Y	PY	Y	Y	Y	N	N	Y	N	N	Very Low
