# Supplementary material for: Overview of systematic reviews on Chinese patented oral medicines for promoting blood circulation and removing blood stasis combined with western medicine in the treatment of coronary heart disease angina pectoris
Source: Front Cardiovasc Med. 2025 Jun 20;12:1553735. doi: 10.3389/fcvm.2025.1553735 (PMC12226556; doi:10.3389/fcvm.2025.1553735)
Supplement: Supplementary file 8 [file Table2.xlsx]

## Sheet: Sheet1
Part	Item	Zhu XL 2018	Zhou J 2018	Zhang XD 2018	Zhang HY 2022	Yang T 2022	Wang Y 2012	Wang KY 2021	Wang HJ 2020	Tang W 2016	Sun H 2024	Ren ZX 2018	Liu ZC 2020	Liu J 2021	Li XY 2023	Li L 2022	Li CX 2019	Han Y 2022	Feng J 2021	Du HQ 2020	Cao WZ 2015
Title	1	N	N	N	N	N	N	Y	N	N	N	Y	Y	N	N	N	Y	N	Y	Y	Y
Abstract	2	PY	PY	PY	PY	PY	PY	PY	PY	PY	PY	PY	PY	PY	PY	PY	PY	PY	PY	PY	PY
Introduction	3	Y	N	Y	Y	Y	Y	Y	Y	Y	Y	Y	Y	Y	Y	Y	Y	Y	Y	Y	Y
	4	Y	Y	Y	Y	Y	Y	Y	Y	Y	Y	Y	Y	Y	Y	N	Y	Y	Y	Y	Y
Methods	5	Y	Y	Y	Y	Y	Y	Y	Y	Y	Y	Y	Y	Y	Y	Y	Y	Y	Y	Y	Y
	6	Y	Y	Y	Y	Y	PY	Y	PY	Y	Y	Y	Y	Y	Y	Y	Y	PY	Y	Y	Y
	7	Y	Y	Y	Y	Y	Y	Y	Y	Y	Y	Y	Y	Y	Y	Y	Y	Y	Y	Y	Y
	8	Y	Y	Y	Y	Y	Y	Y	Y	Y	Y	N	Y	Y	Y	N	Y	Y	Y	Y	Y
	9	Y	Y	Y	Y	Y	Y	Y	Y	Y	Y	N	Y	Y	Y	Y	Y	Y	Y	Y	Y
	10a	PY	PY	PY	PY	PY	Y	PY	PY	Y	Y	Y	PY	PY	Y	N	Y	PY	N	PY	Y
	10b	Y	Y	Y	Y	Y	Y	Y	Y	Y	Y	Y	Y	N	Y	Y	Y	Y	Y	Y	Y
	11	PY	PY	PY	PY	PY	PY	PY	PY	PY	PY	PY	PY	PY	PY	PY	PY	PY	PY	PY	PY
	12	Y	Y	Y	Y	Y	Y	Y	Y	Y	Y	Y	Y	Y	Y	Y	Y	Y	Y	Y	Y
	13a	Y	Y	Y	Y	Y	Y	Y	Y	Y	Y	Y	Y	N	Y	Y	Y	Y	Y	Y	Y
	13b	N	N	N	N	N	N	Y	N	N	Y	Y	N	N	N	N	N	N	N	N	N
	13c	Y	Y	Y	Y	Y	Y	Y	Y	Y	Y	Y	Y	Y	Y	Y	Y	Y	Y	Y	Y
	13d	Y	Y	Y	Y	Y	Y	Y	Y	Y	Y	Y	Y	Y	Y	Y	Y	Y	Y	Y	Y
	13e	Y	Y	Y	Y	N	Y	Y	Y	Y	Y	N	Y	Y	N	N	N	Y	N	N	Y
	13f	N	N	N	N	N	N	N	N	N	N	Y	N	N	N	N	Y	N	N	N	N
	14	Y	Y	Y	Y	Y	Y	Y	Y	N	Y	Y	Y	Y	Y	N	Y	Y	N	Y	Y
	15	N	N	N	N	N	N	N	N	N	Y	N	N	Y	Y	N	N	N	N	N	N
Results	16a	Y	Y	Y	Y	Y	Y	Y	Y	Y	Y	Y	Y	Y	Y	Y	Y	Y	Y	Y	Y
	16b	Y	Y	N	Y	Y	N	Y	Y	Y	Y	Y	Y	Y	Y	Y	Y	Y	Y	N	Y
	17	Y	Y	Y	Y	Y	Y	Y	Y	Y	Y	Y	Y	N	Y	Y	Y	Y	Y	Y	Y
	18	Y	PY	PY	PY	Y	Y	Y	Y	PY	Y	N	Y	Y	Y	Y	Y	Y	Y	Y	Y
	19	Y	Y	Y	Y	Y	Y	Y	Y	Y	Y	Y	Y	Y	Y	Y	Y	Y	Y	Y	Y
	20a	N	N	N	N	N	N	N	N	N	N	N	N	N	N	N	N	N	N	N	N
	20b	Y	Y	Y	Y	Y	Y	Y	Y	Y	Y	Y	Y	Y	Y	Y	Y	Y	Y	Y	Y
	20c	Y	N	Y	Y	N	N	Y	Y	N	Y	Y	Y	Y	N	N	N	N	N	Y	N
	20d	N	N	N	N	N	N	N	Y	N	N	Y	Y	Y	N	N	Y	Y	N	Y	N
	21	Y	Y	Y	Y	Y	Y	N	Y	Y	Y	Y	Y	Y	Y	Y	Y	N	Y	Y	Y
	22	N	N	N	N	N	N	N	N	N	Y	N	N	Y	Y	N	N	N	N	N	N
Discussion	23a	Y	Y	Y	Y	Y	Y	Y	Y	Y	N	Y	Y	Y	Y	Y	Y	Y	Y	N	Y
	23b	Y	Y	Y	Y	Y	Y	Y	Y	Y	Y	Y	Y	Y	Y	Y	Y	Y	Y	Y	Y
	23c	N	N	N	Y	Y	N	N	N	Y	N	N	N	Y	Y	N	Y	Y	N	N	N
	23d	Y	Y	Y	Y	Y	Y	Y	Y	Y	Y	Y	Y	Y	Y	Y	Y	Y	Y	Y	Y
Other Information	24a	N	N	N	N	N	N	N	N	N	N	N	N	N	N	N	N	N	N	N	N
	24b	N	N	N	N	N	N	N	N	N	N	N	N	N	N	N	N	N	N	N	N
	24c	N	N	N	N	N	N	N	N	N	N	N	N	N	N	N	N	N	N	N	N
	25	Y	N	N	Y	Y	N	Y	Y	Y	Y	N	Y	Y	Y	Y	Y	Y	Y	Y	Y
	26	N	N	N	Y	N	N	N	N	Y	Y	N	N	N	N	N	N	Y	N	N	N
	27	N	N	N	N	N	N	N	N	N	N	N	N	N	N	N	N	N	N	N	N
